# Supplementary material for: Edge effect influences the ecological strategies of plant communities in tropical forest fragments
Source: Plant Biol (Stuttg). 2025 Nov 11;28(2):509–19. doi: 10.1111/plb.70137 (PMC12884026; doi:10.1111/plb.70137)
Supplement: Supplementary file 2 — Data S1. [file PLB-28-509-s001.xlsx]

## Sheet: Mean and standard deviation
Fragment	Position	Species name	LA (mm²)	Branch leaf area (cm²)	SLA (mm-² mg-¹)	LDMC (mg g-¹)	HV (mm² cm-²)	WD (g cm-³)	D (µm)	Sapwood area (cm²)	VA (µm)	VD (µm)	Dh (µm)	Ks (Kg m-¹ MPa-¹ s-¹)	VLF (%)	Vessel fraction (%)	Parenchyma fraction (%)	Fibre fraction (%)
U3	Interior	Miconia affinis DC	12103.22 ± 2678.41	109.54 ± 13.20	14.72 ± 0.60	340.23 ± 13.93	0.21 ± 0.06	0.51 ± 0.03	33.68 ± 0.43	0.22 ± 0.06	963.50 ± 43.86	199.00 ± 32.42	49.63 ± 3.01	4.3+E20±+3.3E19	8.09 ± 1.66	18.00 ± 8.00	29.56 ± 20.51	52.56 ± 25.10
U3	Interior	Theobroma grandiflorum (Willd. ex Spreng.) K.Schum	12765.30 ± 3263.38	125.98 ± 34.63	13.76 ± 1.71	495.14 ± 22.64	0.12 ± 0.05	0.43 ± 0.03	36.36 ± 1.13	0.14 ± 0.02	1163.61 ± 54.68	155.67 ± 47.59	56.37 ± 2.41	8.6+E21±3.6+E20	7.56 ± 2.12	15.56 ± 8.03	84.44 ± 8.03	0.00 ± 0.00
U3	Interior	Endopleura uchi (Huber) Cuatrec.	9738.32 ± 6587.46	91.90 ± 71.31	16.51 ± 4.70	399.93 ± 74.07	0.22 ± 0.15	0.40 ± 0.03	36.80 ± 3.59	0.14 ± 0.06	1197.34 ± 268.62	157.33 ± 14.05	55.92 ± 10.42	1.2+E21±1.0+E21	7.84 ± 1.29	19.44 ± 9.48	80.44 ± 9.43	0.00 ± 0.00
U3	Interior	Vantanea parviflora Lam	6887.97 ± 506.91	66.50 ± 5.10	13.06 ± 1.12	357.09 ± 86.07	0.24 ± 0.06	0.42 ± 0.10	41.68 ± 1.87	0.16 ± 0.05	1584.60 ± 163.63	121.67 ± 13.58	64.58 ± 6.26	1.5+E21±1.3+E21	8.24 ± 2.84	12.11 ± 1.64	87.44 ± 1.35	0.00 ± 0.00
U3	Edge	Calliandra surinamensis Benth	714.69 ± 332.83	26.86 ± 1.71	10.44 ± 5.44	686.40 ± 70.06	0.53 ± 0.16	0.81 ± 0.05	27.24 ± 2.79	0.14 ± 0.04	807.25 ± 345.44	119.67 ± 37.42	42.74 ± 5.72	2.1+E20±8.6+E19	4.52 ± 2.02	10.89 ± 3.02	26.33 ± 6.89	62.78 ± 4.88
U3	Edge	Vismia guianensis (Aubl.) Choisy	3133.43±NA	25.39±NA	11.34±NA	424.33±NA	0.21±NA	0.60±NA	33.98±NA	0.05±NA	1067.77±NA	185±NA	52.08±NA	2.4+E21±NA	8.29±NA	18.66±NA	52.33±NA	29±NA
U3	Edge	Inga alba (Sw.) Willd.	29717.25 ± 5783.43	298.88 ± 55.79	15.44 ± 4.52	425.11 ± 72.48	0.07 ± 0.03	0.38 ± 0.05	49.48 ± 4.86	0.21 ± 0.05	2120.91 ± 386.45	154.33 ± 56.59	74.33 ± 7.42	1.7E+21±6.5+E20	13.15 ± 2.73	21.11 ± 5.10	78.67 ± 5.51	3.22 ± 5.58
MA3	Edge	Vismia guianensis (Aubl.) Choisy	2772.40 ± 603.70	83.61 ± 55.98	10.76 ± 0.49	412.78 ± 22.98	0.41 ± 0.54	0.59 ± 0.05	42.42 ± 3.10	0.15 ± 0.06	1694.34 ± 278.48	149.67 ± 24.91	72.89 ± 4.40	1.8E+21±8.3+E20	10.50 ± 1.22	16.00 ± 11.85	47.89 ± 19.99	36.11 ± 31.70
MA3	Edge	Theobroma grandiflorum (Willd. ex Spreng.) K.Schum	19197.53 ± 11632.10	196.35 ± 113.14	11.90 ± 2.24	494.06 ± 25.58	0.11 ± 0.06	0.42 ± 0.02	40.23 ± 5.78	0.18 ± 0.07	1474.77 ± 383.25	157.50 ± 27.63	65.51 ± 9.38	1.2E+21±7.2+E20	7.41 ± 2.67	19.61 ± 5.41	80.28 ± 5.31	0.00 ± 0.00
MA3	Edge	Inga heterophylla Willd	3338.96 ± 1395.17	32.31 ± 15.08	15.33 ± 2.83	430.48 ± 53.17	0.15 ± 0.02	0.77 ± 0.03	27.59 ± 2.38	0.05 ± 0.02	668.23 ± 129.85	198.33 ± 78.05	43.26 ± 6.43	1.0E+21±2.8+E20	12.65 ± 1.33	15.11 ± 1.90	20.11 ± 5.18	65.11 ± 6.55
MA3	Edge	Banara guianensis Aubl.	3690.75 ± 602.05	60.41 ± 31.53	13.58 ± 1.52	337.02 ± 19.38	0.26 ± 0.25	0.53 ± 0.08	30.96 ± 3.04	0.20 ± 0.27	821.26 ± 179.20	372.33 ± 39.72	45.36 ± 4.67	1.6E+21±1.0+E21	9.42 ± 2.46	32.33 ± 2.31	28.67 ± 31.62	38.44 ± 33.38
MA3	Interior	Myrcia sylvatica (G.Mey.) DC	551.97 ± 146.86	28.11 ± 32.02	14.06 ± 1.74	415.08 ± 47.08	0.40 ± 0.35	0.75 ± 0.06	28.33 ± 4.08	0.05 ± 0.02	686.25 ± 195.93	217.00 ± 28.48	42.17 ± 4.63	1.1E+21±2.6+E20	6.14 ± 1.15	11.78 ± 3.36	23.33 ± 7.77	65.22 ± 6.19
MA3	Interior	Protium aracouchini (Aubl.) Marchand	7366.30 ± 4750.51	57.08 ± 30.57	22.74 ± 3.51	414.29 ± 89.61	0.22 ± 0.12	0.58 ± 0.08	24.62 ± 1.24	0.11 ± 0.02	504.83 ± 46.89	377.67 ± 93.93	34.05 ± 2.12	4.1E+20±1.1+E20	7.11 ± 0.38	15.56 ± 1.07	57.00 ± 47.93	27.44 ± 47.54
MA3	Interior	Guatteria schomburgkiana Mart	2251.54 ± 541.37	28.04 ± 8.70	19.62 ± 2.53	396.53 ± 36.89	0.36 ± 0.21	0.46 ± 0.03	47.20 ± 18.28	0.11 ± 0.09	2174.01 ± 1587.06	88.33 ± 73.36	69.07 ± 22.62	1.4E+21±2.6+E20	5.27 ± 0.65	11.89 ± 3.29	67.33 ± 34.17	20.56 ± 35.60
MA3	Interior	Iryanthera juruensis Warb	4592.39 ± 262.91	19.12 ± 0.00	14.80 ± 1.39	412.79 ± 12.25	0.53 ± 0.34	0.53 ± 0.06	28.59 ± 4.04	0.10 ± 0.07	710.63 ± 188.87	223.00 ± 53.03	41.01 ± 6.99	9.6E+20±1.0+E21	7.16 ± 0.53	13.44 ± 3.47	87.00 ± 2.73	0.00 ± 0.00
PC02	Edge	Vismia guianensis (Aubl.) Choisy	2586.64 ± 415.57	98.09 ± 33.57	10.08 ± 0.82	399.52 ± 7.09	0.10 ± 0.01	0.50 ± 0.04	47.06 ± 7.83	0.10 ± 0.03	2098.02 ± 554.35	116.00 ± 36.72	74.17 ± 10.37	3.1E+21±7.0+E20	9.66 ± 0.35	14.67 ± 1.20	70.22 ± 25.02	15.11 ± 26.17
PC02	Edge	Humiria balsamifera (Aubl.) A.St.-Hil	4214.57 ± 356.08	72.24 ± 28.57	10.33 ± 0.70	327.68 ± 28.62	0.17 ± 0.04	0.66 ± 0.02	35.02 ± 3.00	0.12 ± 0.03	1074.18 ± 188.64	208.67 ± 37.50	53.56 ± 6.89	1.1E+21±2.9+E20	9.25 ± 1.02	19.00 ± 1.53	34.11 ± 33.68	46.89 ± 34.02
PC02	Edge	Calliandra surinamensis Benth	929.99 ± 262.16	30.72 ± 19.86	12.79 ± 0.78	555.53 ± 80.69	0.36 ± 0.18	0.70 ± 0.04	29.66 ± 8.43	0.11 ± 0.06	814.63 ± 462.24	199.33 ± 70.78	45.05 ± 11.76	7.2E+20±2.4+E20	5.94 ± 1.09	13.67 ± 0.33	53.00 ± 3.21	34.22 ± 5.01
PC02	Interior	Miconia affinis DC	5905.98 ± 814.95	60.31 ± 9.66	13.53 ± 0.72	371.71 ± 23.02	0.21 ± 0.19	0.68 ± 0.02	29.06 ± 3.47	0.12 ± 0.10	732.45 ± 166.34	388.00 ± 118.67	29.25 ± 23.27	1.1E+21±5.1+E20	11.48 ± 1.59	23.00 ± 3.28	77.00 ± 3.28	0.00 ± 0.00
PC02	Interior	Calliandra surinamensis Benth	1055.46 ± 568.75	33.05 ± 26.31	18.33 ± 8.11	378.25 ± 10.80	0.36 ± 0.35	0.77 ± 0.06	29.22 ± 6.75	0.07 ± 0.02	769.91 ± 322.72	197.33 ± 139.94	43.75 ± 10.50	7.6E+20±2.6+E20	5.22 ± 1.48	10.89 ± 7.82	30.33 ± 9.45	58.78 ± 16.51
PC02	Interior	Myrciaria tenella (DC.) O.Berg	233.79 ± 8.75	109.63 ± 10.38	15.61 ± 1.72	423.24 ± 51.43	0.08 ± 0.01	0.84 ± 0.01	22.88 ± 3.02	0.09 ± 0.02	457.54 ± 126.95	159.00 ± 27.84	32.43 ± 3.63	2.2E+20±1.3+E20	2.30 ± 2.03	7.22 ± 1.35	3.11 ± 5.39	89.67 ± 5.36
V1	Edge	Miconia cuspidata Naudin	17533.71 ± 4162.64	175.34 ± 41.63	22.33 ± 5.71	305.28 ± 34.38	0.08 ± 0.04	0.53 ± 0.04	30.25 ± 3.64	0.13 ± 0.04	828.89 ± 183.21	170.00 ± 48.12	46.64 ± 4.79	5.2E+20±1.9+E20	5.87 ± 1.73	10.56 ± 2.83	11.44 ± 11.64	78.00 ± 13.54
V1	Edge	Deguelia spruceana (Benth.) A.M.G.Azevedo & R.A.Camargo	8454.66 ± 2071.99	92.61 ± 27.55	20.07 ± 13.51	310.78 ± 159.65	0.38 ± 0.34	0.47 ± 0.00	61.51 ± 16.90	0.30 ± 0.18	3681.23 ± 1667.52	62.00 ± 50.32	102.34 ± 29.28	1.5E+21±8.5+E20	7.25 ± 1.56	14.78 ± 3.50	62.56 ± 4.22	22.67 ± 4.51
V1	Edge	Guarea macrophylla Vahl	61762.14 ± 23370.03	617.62 ± 233.70	15.38 ± 5.93	307.86 ± 27.77	0.07 ± 0.03	0.53 ± 0.07	41.50 ± 8.77	0.39 ± 0.06	1550.21 ± 685.07	129.67 ± 40.72	61.00 ± 11.44	3.9E+20±1.9+E20	7.74 ± 1.68	18.22 ± 4.68	27.00 ± 10.40	54.78 ± 7.20
V1	Interior	Guarea macrophylla Vahl	36522.33 ± 16205.14	686.24 ± 520.13	18.27 ± 0.76	295.73 ± 5.07	0.06 ± 0.03	0.53 ± 0.05	34.12 ± 12.36	0.34 ± 0.17	1080.56 ± 716.38	168.00 ± 75.78	50.72 ± 13.96	2.4E+20±1.0+E20	6.29 ± 2.36	12.67 ± 2.60	23.89 ± 3.89	63.44 ± 4.44
V1	Interior	Miconia cuspidata Naudin	26404.44 ± 10015.31	246.46 ± 110.57	16.38 ± 3.66	367.15 ± 17.75	0.09 ± 0.09	0.63 ± 0.06	35.89 ± 2.98	0.21 ± 0.16	1097.82 ± 171.19	224.00 ± 32.23	52.09 ± 4.12	1.9E+21±2.6+E21	10.25 ± 1.64	16.56 ± 4.17	28.44 ± 24.99	55.00 ± 28.69
V1	Interior	Aparisthmium cordatum (A.Juss.) Baill	7059.39 ± 374.43	92.53 ± 26.61	22.09 ± 2.01	324.88 ± 1.21	0.14 ± 0.08	0.47 ± 0.10	30.27 ± 2.80	0.12 ± 0.05	811.05 ± 143.81	223.67 ± 13.58	45.28 ± 3.03	7.3E+20±2.3+E20	7.64 ± 1.62	14.67 ± 3.18	27.78 ± 6.43	57.89 ± 4.86
L3	Edge	Vismia guianensis (Aubl.) Choisy	2367.32 ± 221.35	27.73 ± 8.10	10.25 ± 0.64	450.38 ± 19.87	0.73 ± 0.90	0.67 ± 0.03	48.93 ± 13.28	0.22 ± 0.30	2125.76 ± 1174.31	93.33 ± 46.52	70.90 ± 21.50	1.8E+21±1.4+E21	7.02 ± 1.63	14.11 ± 7.71	36.22 ± 5.40	49.67 ± 11.06
L3	Edge	Inga edulis Mart	43924.16 ± 22698.56	439.24 ± 226.99	15.75 ± 8.60	536.63 ± 72.06	0.09 ± 0.05	0.32 ± 0.07	64.41 ± 17.08	0.35 ± 0.11	3740.60 ± 1741.40	65.00 ± 29.72	100.48 ± 20.08	1.3E+21±9.6+E20	8.77 ± 1.27	19.78 ± 0.96	70.78 ± 16.86	9.44 ± 16.36
L3	Edge	Xylopia frutescens Aubl	7904.46 ± 1806.41	96.91 ± 6.92	8.91 ± 0.80	420.82 ± 39.61	0.14 ± 0.08	0.59 ± 0.04	48.81 ± 13.10	0.14 ± 0.09	2159.47 ± 1088.93	128.67 ± 49.01	72.77 ± 16.95	2.1E+21±3.8+E20	10.19 ± 1.01	26.11 ± 3.02	47.89 ± 9.35	26.00 ± 9.24
L3	Interior	Theobroma grandiflorum (Willd. ex Spreng.) K.Schum	16444.26 ± 3534.30	164.44 ± 35.34	12.36 ± 0.88	558.25 ± 71.96	0.07 ± 0.01	0.44 ± 0.06	31.17 ± 5.73	0.12 ± 0.01	913.33 ± 321.52	205.33 ± 93.71	49.74 ± 8.51	9.4E+20±6.1+E20	7.46 ± 2.94	21.56 ± 10.50	69.78 ± 3.20	8.67 ± 7.69
L3	Interior	Simarouba amara Aubl	4230.74 ± 755.08	51.39 ± 23.17	13.92 ± 1.30	350.30 ± 10.39	0.45 ± 0.30	0.55 ± 0.03	33.81 ± 5.82	0.19 ± 0.09	1024.65 ± 313.39	159.00 ± 49.51	53.34 ± 8.19	5.9E+20±4.0+E20	4.44 ± 3.86	13.22 ± 2.22	88.11 ± 0.69	0.00 ± 0.00
L3	Interior	Macrosamanea pubiramea (Steud.) Barneby & J.W.Grimes var. pubiramea	1542.36 ± 530.18	43.38 ± 16.33	15.77 ± 3.26	376.66 ± 79.63	0.54 ± 0.12	0.71 ± 0.03	38.90 ± 4.34	0.22 ± 0.04	1301.94 ± 271.61	79.33 ± 41.19	57.45 ± 3.22	2.8E+20±2.9+E19	4.05 ± 1.31	9.89 ± 5.74	47.11 ± 31.66	43.00 ± 37.25
PC09	Edge	Carapa guianensis Aubl	139511.02 ± 3982.14	1395.11 ± 39.82	10.37 ± 1.06	436.66 ± 12.88	0.05 ± 0.01	0.41 ± 0.01	44.57 ± 10.63	0.70 ± 0.21	1817.09 ± 838.90	105.33 ± 36.68	67.31 ± 16.10	3.5E+20±3.8+E20	7.82 ± 4.51	13.11 ± 6.00	58.44 ± 36.04	28.44 ± 38.30
PC09	Edge	Vismia guianensis (Aubl.) Choisy	3290.68 ± 2062.66	99.22 ± 31.66	15.84 ± 9.52	414.14 ± 22.96	0.13 ± 0.00	0.60 ± 0.05	50.54 ± 5.55	0.12 ± 0.04	2392.43 ± 480.85	73.33 ± 10.02	79.27 ± 5.34	2.0E+21±9.3+E20	7.39 ± 1.83	12.11 ± 6.93	29.11 ± 9.48	58.78 ± 7.83
PC09	Interior	Theobroma grandiflorum (Willd. ex Spreng.) K.Schum	15287.25 ± 1043.75	165.79 ± 13.95	11.32 ± 1.92	484.46 ± 25.03	0.13 ± 0.03	0.39 ± 0.06	32.55 ± 4.58	0.22 ± 0.06	988.74 ± 276.48	179.33 ± 89.11	50.76 ± 7.31	5.1E+20±2.3+E20	6.80 ± 1.32	20.00 ± 9.21	57.44 ± 9.83	22.56 ± 18.24
PC09	Interior	Caraipa grandifolia Mart	6198.24 ± 2323.88	63.90 ± 20.67	10.41 ± 1.55	434.36 ± 38.49	0.34 ± 0.25	0.69 ± 0.25	43.62 ± 8.01	0.19 ± 0.07	1639.04 ± 587.17	106.67 ± 52.44	61.58 ± 12.27	7.5E+20±4.9+E20	7.53 ± 5.58	15.22 ± 4.67	12.89 ± 6.01	71.89 ± 5.93
MA14	Edge	Miconia cuspidata Naudin	29920.39 ± 20947.85	298.44 ± 209.97	17.59 ± 4.15	428.77 ± 6.54	0.08 ± 0.04	0.65 ± 0.07	41.42 ± 7.12	0.21 ± 0.08	1493.23 ± 508.43	170.67 ± 75.18	60.11 ± 11.58	9.5E+20±5.1+E20	10.01 ± 3.38	17.44 ± 3.86	18.11 ± 11.10	64.44 ± 11.57
MA14	Edge	Vismia guianensis (Aubl.) Choisy	2905.87 ± 931.68	97.09 ± 14.96	8.83 ± 1.93	476.66 ± 40.88	0.17 ± 0.09	0.59 ± 0.05	55.40 ± 3.67	0.16 ± 0.07	2604.02 ± 323.61	125.33 ± 11.59	81.43 ± 7.69	3.2E+21±1.7+E21	13.79 ± 2.87	20.22 ± 0.77	17.56 ± 9.98	62.22 ± 10.31
MA14	Edge	Inga thibaudiana DC.	21609.46 ± 1682.71	220.80 ± 8.67	10.13 ± 3.63	466.66 ± 144.07	0.11 ± 0.03	0.56 ± 0.03	59.04 ± 4.55	0.25 ± 0.08	3002.29 ± 530.77	65.67 ± 16.17	82.59 ± 8.65	1.2E+21±3.1+E20	7.80 ± 0.18	12.89 ± 2.01	36.78 ± 17.13	50.33 ± 18.82
MA14	Edge	Discophora guianensis Miers	528.94 ± 118.53	32.29 ± 16.50	19.89 ± 2.69	485.42 ± 100.39	0.42 ± 0.31	0.47 ± 0.17	46.78 ± 11.61	0.10 ± 0.00	2035.41 ± 1068.86	87.67 ± 36.12	69.27 ± 16.90	1.84+21±1.1+E21	6.52 ± 0.98	11.89 ± 3.83	43.22 ± 4.54	45.56 ± 8.51
MA14	Interior	Calliandra surinamensis Benth	2653.52 ± 596.18	29.18 ± 13.00	19.90 ± 3.14	410.82 ± 162.99	0.21 ± 0.09	0.72 ± 0.05	32.48 ± 2.70	0.05 ± 0.00	937.37 ± 105.61	147.33 ± 34.79	52.91 ± 1.33	1.40+21±1.8+E20	5.83 ± 1.61	14.78 ± 7.35	19.78 ± 6.26	65.44 ± 10.25
MA14	Interior	Siparuna guianensis Aubl	7531.52 ± 4704.29	74.23 ± 48.79	15.71 ± 2.64	339.91 ± 33.62	0.37 ± 0.51	0.56 ± 0.06	37.36 ± 8.28	0.12 ± 0.08	1194.68 ± 483.94	153.67 ± 111.50	54.50 ± 12.39	1.22+21±1.4+E21	6.49 ± 2.81	16.89 ± 11.65	6.22 ± 2.17	76.89 ± 13.75
MA14	Interior	Endlicheria anomala (Nees) Mez	9364.27 ± 2058.13	98.51 ± 27.66	12.11 ± 2.23	404.78 ± 63.30	0.12 ± 0.02	0.58 ± 0.11	26.55 ± 4.77	0.11 ± 0.01	606.28 ± 211.35	381.00 ± 272.12	38.43 ± 6.98	5.01+20±1.5+E20	8.25 ± 2.76	21.78 ± 9.45	55.22 ± 26.50	22.44 ± 20.07

## Sheet: Acronym
Trait	Acronym
Leaf area	LA (mm²)
Branch leaf area	Branch leaf area (cm²)
Specific leaf area	SLA (mm-² mg-¹)
Leaf dry matter content	LDMC (mg g-¹)
Huber value	HV (mm² cm-²)
wood density	WD (g cm-³)
Diameter	D (µm)
Sapwood area	Sapwood area (cm²)
Vessel area	VA (µm)
Vessel density	VD (µm)
Hydraulic diameter	Dh (µm)
Theoretical specific hydraulic conductivity	Ks (Kg m-¹ MPa-¹ s-¹)
vessel lumen fraction	VLF (%)
Vessel fraction	Vessel fraction (%)
Parenchyma fraction	Parenchyma fraction (%)
Fibre fraction	Fibre fraction (%)
